# Supplementary material for: Oxidative cleavage of cellulose in the horse gut
Source: Microb Cell Fact. 2022 Mar 12;21:38. doi: 10.1186/s12934-022-01767-8 (PMC8917663; doi:10.1186/s12934-022-01767-8)
Supplement: Supplementary file 2 — Additional file 2: Table S1. Identification AA9 LPMOs of thermophilic fungi in the horse gut using LC-MS/MS. Table S2. Features of the peptides matched to AA9 LPMOs of thermophilic fungi in the horse gut in LC-MS/MS analysis. [file 12934_2022_1767_MOESM2_ESM.xlsx]

## Sheet:  Table S1
Additional file 2
Table S1. Identification AA9 LPMOs of thermophilic fungi in the horse gut using LC-MS/MS.
Protein IDs	Protein description	Number of proteins	Peptides	Unique peptides	Sequence coverage [%]	Unique sequence coverage [%]	Mol. weight [kDa]	Sequence length	Score
AEO68763.1	AA9 LPMO from T. terrestris	1	2	2	9.4	9.4	34.438	330	2.8601
EGS20384.1	AA9 LPMO from C. thermophilum	1	1	1	1.9	1.9	33.18	322	2.5743
Scyth2p4_010865	AA9 LPMO from S. thermophilum	1	1	1	2.3	2.3	32.364	301	2.4068
AEO65532.1	AA9 LPMO from T. terrestris	1	1	1	5.9	5.9	31.783	304	1.5022
Thela2p4_002033	AA9 LPMO from T. lanuginosus	1	1	1	6	6	40.777	369	1.0516
AEO67395.1	AA9 LPMO T. terrestris	1	1	1	4.5	4.5	33.603	334	0.90176

## Sheet:  Table S2
Additional file 2
Table S2. Features of the peptides matched to AA9 LPMOs of thermophilic fungi in the horse gut in LC-MS/MS analysis
Peptide sequence	Length	Mass	Protein IDs	Start position	End position	Charges	Score
APGAASDYDGSGGWFKIK	18	1825.86	AEO65532.1	100	117	3	0.12169
GKCPVK	6	687.374	EGS20384.1	66	71	1;2	4.4158
GRGYDRR	7	878.447	AEO68763.1	323	329	2	3.8532
IDDSSPTMQNVAGAGTQGEGTPGK	24	2317.05	AEO68763.1	138	161	3	0.011323
KAGSSVGDDDNWGTR	15	1563.69	AEO67395.1	127	141	2	0.094841
KCEEISDSCK	10	1254.52	Thela2p4_002033	330	339	2	0.40072
LKREEPK	7	898.524	Scyth2p4_010865	294	300	2	3.8532
